# Supplementary material for: Diversity, classification, and evolution of myxobacterial PilY1 proteins
Source: Front Microbiol. 2026 May 7;17:1826482. doi: 10.3389/fmicb.2026.1826482 (PMC13190605; doi:10.3389/fmicb.2026.1826482)
Supplement: Supplementary file 2 [file Table_1.xlsx]

## Sheet: PilY1 proteins figure 1
only PilY1 beta-propeller domain
sequence homology	Nm PilC1	Nm PilC2	Ng PilC1	Ng PilC2	Pa PilY1	Kk PilC1	Kk PilC2	Xf PilY1.1	Xf PilY1.2	Xf PilY1.3	Lp PilY1	Mx PilY1.1	Mx PilY1.2	Mx PilY1.3	At PilY1
Nm PilC1		86	76.2	72.5	29.9	36.4	24.8	25.6	26.6	26.6	27.6	15.9	17.4	19.8	21.7	% aa identity
Nm PilC2	90.7		75.3	74.9	29.4	34.9	23.8	25.8	27.2	27.2	27.7	16.5	18.6	19	23.5
Ng PilC1	83.1	83		79.3	28.7	36.3	22.5	23.5	26.7	26.7	27.3	18.6	17.1	17.4	23.7
Ng PilC2	81	82.6	85.6		26.4	37	23.5	23.5	25.5	25.5	26.6	16.1	17.9	18.1	24
Pa PilY1	44	41.9	42.5	40.7		25.9	24.9	35.8	37	37	38.5	22.5	19.4	21.4	31.9
Kk PilC1	52	49.9	51.6	51.1	39.3		25.2	22.2	21.8	21.8	24.1	19.4	20.2	21.7	23
Kk PilC2	36.5	36.3	33.3	33.9	38.9	36.5		27.3	27.5	27.5	26.2	19.1	19.3	20	26.6
Xf PilY1.1	40.7	38.2	37.2	33.9	49.6	37.8	43		36.6	36.6	35.3	21.9	19.1	19.6	35.9
Xf PilY1.2	39.8	41	39.4	38.7	50	37.9	44.7	50.7		100	36	20.7	20.9	20.9	34.7
Xf PilY1.3	39.8	41	39.4	38.7	50	37.9	44.7	50.7	100		36	20.7	20.9	20.9	34.7
Lp PilY1	42.1	41.6	42.7	40	52.9	38.3	40.6	51.3	52.6	52.6		19.3	18	22.9	39.7
Mx PilY1.1	25.4	25.3	28.7	27.3	32.8	32.4	30.1	31.8	32.4	32.4	30.6		33.7	18.6	19.4
Mx PilY1.2	27.9	27.6	26.9	28.3	28.7	29.7	28	27.6	30.5	30.5	29.4	47.3		17.5	17.4
Mx PilY1.3	28.4	28	29.4	28.4	31.3	33.7	28.8	29.2	30.3	30.3	33.3	30.4	25.2		20
At PilY1	32.8	33.6	34.6	35.2	44.9	36.7	40.4	50.1	48	48	55	31.3	27.8	29.4
	% aa similarity
Full-length PilY1 proteins
sequence homology	Nm PilC1	Nm PilC2	Ng PilC1	Ng PilC2	Pa PilY1	Kk PilC1	Kk PilC2	Xf PilY1.1	Xf PilY1.2	Xf PilY1.3	Lp PilY1	Mx PilY1.1	Mx PilY1.2	Mx PilY1.3	At PilY1
Nm PilC1		73.8	68.4	66.5	19.4	21.9	16.5	15.1	16.9	17	20.2	13.6	12.2	16.4	15.8	% aa identity
Nm PilC2	82		72.8	75	21.1	21.7	15.9	16.6	16.2	17.7	20.4	14	13.5	14.2	16.1
Ng PilC1	78.3	82.5		72.8	21.7	23.3	14.9	15.7	18.5	18.2	20.4	13.7	12.7	13.4	16.1
Ng PilC2	76.7	83.5	81.2		19	23.9	15.9	16.1	18.1	16.6	19.7	14.2	13.5	14.6	16
Pa PilY1	30.7	32.2	34.5	30.9		19.7	16.5	21	22.4	23.8	27.1	18.8	16.3	19.5	24.5
Kk PilC1	33.1	33	35.2	34.9	30.1		14.8	17.5	17	16.7	18.6	14.6	12.9	18.5	17.7
Kk PilC2	25.7	24.2	22.9	24.6	26.8	23.8		19.4	24	24.1	18.3	18.3	18.4	14.4	20.7
Xf PilY1.1	24.4	25.2	24.1	24.9	30.1	28.5	30		23.7	23.9	22.6	17.3	17.6	14	20.9
Xf PilY1.2	29	26.3	29.2	28.1	34.5	29.5	35.9	35.5		91.2	26.1	19.7	16.6	17.6	24.5
Xf PilY1.3	28.8	28.3	28.3	26.5	36.6	26.7	36	35.3	93.2		25.5	19.8	18	16.9	24.8
Lp PilY1	31.6	32.2	32.5	32.7	40.3	30.7	29.6	35.5	39	38.5		17.2	17.9	18.7	38.2
Mx PilY1.1	21.8	21.3	21	22.6	28.6	24	29.4	26.3	29.6	29.1	26.3		35.5	17.5	19.3
Mx PilY1.2	21.2	21.7	20.6	21.6	25.6	20.4	27.8	26.9	26.1	27.8	28.1	48.9		10.6	17.9
Mx PilY1.3	25.8	21.9	22.3	23.6	29.8	30.3	21.8	22.4	26.3	26.6	28.3	26.7	16.3		18.3
At PilY1	25.8	25.3	25.5	26	36.5	29	31.5	31.4	36	35.7	54.4	28.6	26.9	28.2
	% aa similarity
Full-length AlphaFold models
RMSD	Nm PilC1	Nm PilC2	Ng PilC1	Ng PilC2	Pa PilY1	Kk PilC1	Kk PilC2	Xf PilY1.1	Xf PilY1.2	Xf PilY1.3	Lp PilY1	Mx PilY1.1	Mx PilY1.2	Mx PilY1.3	At PilY1	pTM	Pa 3HX6
Nm PilC1		0.746	0.464	0.455	16.675	13.245	22.491	28.593	22.729	22.867	19.518	19.425	27.014	31.905	23.444	0.88	2.777
Nm PilC2			0.603	0.985	11.175	7.864	21.706	27.069	19.582	19.348	21.433	16.899	26.521	29.843	23.318	0.87	3.066
Ng PilC1				0.765	13.387	14.769	23.85	30.193	22.396	22.227	22.829	15.142	20.176	29.412	22.329	0.88	3.204
Ng PilC2					11.68	15.1	23.935	29.26	21.891	23.615	20.678	20.518	23.228	27.676	22.295	0.86	3.368
Pa PilY1						23.476	14.358	26.236	13.267	13.971	10.118	17.513	20.39	11.436	14.548	0.77	0.815
Kk PilC1							20.09	30.484	25.465	28.655	28.664	21.639	30.896	30.12	30.681	0.6	4.493
Kk PilC2								16.625	4.842	4.714	12.228	26.695	26.947	26.394	11.943	0.67	3.168
Xf PilY1.1									10.63	10.686	11.584	31.556	29.342	22.794	14.063	0.77	1.657
Xf PilY1.2										1.246	7.994	26.387	24.851	13.039	7.593	0.78	1.908
Xf PilY1.3											9.557	25.457	23.995	13.401	11.432	0.78	1.907
Lp PilY1												29.355	26.494	14.902	4.606	0.7	1.915
Mx PilY1.1													2.978	23.186	28.368	0.9	4151
Mx PilY1.2														28.52	26.13	0.85	3.908
Mx PilY1.3															21.406	0.8	3.539
At PilY1																0.72	1.793
