# Supplementary material for: Diversity, classification, and evolution of myxobacterial PilY1 proteins
Source: Front Microbiol. 2026 May 7;17:1826482. doi: 10.3389/fmicb.2026.1826482 (PMC13190605; doi:10.3389/fmicb.2026.1826482)
Supplement: Supplementary file 3 [file Table_2.xlsx]

## Sheet: S1 PilY
Sl No.	Organism__locustag	Phylogenetic clade	Type	Cys residue	Length	K02674	DUF4114	Signal peptide	RGD motif	MIDAS motif	Ca2+ binding motif 1	Ca2+ binding motif 2	Ca2+ binding motif 3
1	Anaeromyxobacter_dehalogenans_2CP-C__ADEH_RS03215	1.7	Linked	41	1722	56-1645	No	Yes	No	Yes	No	No	No
2	Anaeromyxobacter_sp._K__ANAEK_RS03290	1.7	Linked	41	1722	56-1642	No	Yes	No	Yes	No	No	No
3	Anaeromyxobacter_dehalogenans_2CP-1__A2CP1_RS03295	1.7	Linked	41	1723	56-1642	No	Yes	No	Yes	No	No	No
4	Anaeromyxobacter_oryzisoli__MNZ27_RS16100	1.7	Linked	36	1698	17-1642	No	Yes	Yes	No	No	No	No
5	Anaeromyxobacter_terrae__MNY62_RS02970	1.7	Linked	42	1673	25-1421	No	Yes	No	Yes	No	No	No
6	Anaeromyxobacter_soli__MLV88_RS16075	1.7	Linked	40	1666	22-1332	No	Yes	No	No	No	No	No
7	Anaeromyxobacter_sp._Fw109-5__ANAE109_RS03450	1.7	Linked	40	1666	24-1591	No	Yes	Yes	No	No	No	No
8	Simulacricoccus_sp._17bor-14__IR215_RS10480	1.6	Linked	30	1455	11-1448	No	Yes	Yes	Yes	Yes	No	No
9	Aggregicoccus_sp._17bor-14__FGE12_RS10455	1.6	Linked	30	1455	11-1448	No	Yes	Yes	Yes	Yes	No	No
10	Anaeromyxobacter_diazotrophicus__HWY08_RS02030	1.6	Linked	70	1778	520-1771	No	Yes	No	No	No	No	No
11	Anaeromyxobacter_paludicola__AMPC_RS11375	1.6	Linked	46	1632	17-1627	No	Yes	Yes	Yes	No	No	Yes
12	Anaeromyxobacter_oryzae__AMOR_RS16445	1.6	Linked	48	1666	10-1659	No	Yes	Yes	Yes	No	Yes	Yes
13	Pyxidicoccus_fallax_DSM_14698__HG543_RS49395	1.6	Unlinked	36	1628	66-1619	No	No	No	No	Yes	Yes	No
14	Pyxidicoccus_trucidator_CA060A__G4D85_RS03705	1.6	Linked	36	1635	39-1627	No	No	Yes	Yes	Yes	Yes	No
15	Pyxidicoccus_caerfyrddinensis_CA032A__G4D86_RS06845	1.6	Linked	36	1632	33-1624	No	No	Yes	Yes	Yes	Yes	No
16	Archangium_gephyra_DSM_2261__AA314_RS29555	1.6	Unlinked	36	1640	69-1623	No	No	No	No	Yes	No	Yes
17	Archangium_gephyra_DSM_2261__AA314_RS10855	1.6	Unlinked	38	1643	71-1636	No	No	No	Yes	No	No	Yes
18	Vitiosangium_sp._GDMCC_1.1324__DAT35_RS49530	1.6	Unlinked	38	1638	71-1632	No	No	No	Yes	No	No	Yes
19	Archangium_violaceum_SDU8__JRI60_RS43385	1.6	Unlinked	36	1613	72-1606	No	No	No	Yes	No	No	Yes
20	Archangium_violaceum_SDU8__JRI60_RS42770	1.6	Linked	40	1707	75-1702	No	No	No	Yes	No	No	Yes
21	Archangium_gephyra_DSM_2261__AA314_RS11490	1.6	Linked	36	1753	60-1746	No	No	No	Yes	No	Yes	No
22	Vitiosangium_sp._GDMCC_1.1324__DAT35_RS20935	1.6	Linked	36	1712	60-1706	No	No	No	No	Yes	No	Yes
23	Archangium_violaceum_SDU34__JQX13_RS24345	1.6	Linked	36	1721	59-1716	No	No	No	Yes	Yes	No	Yes
24	Cystobacter_fuscus_DSM_52655__CYFUS_RS07560	1.6	Linked	36	1728	42-1718	No	No	No	Yes	Yes	No	Yes
25	Cystobacter_ferrugineus_Cbfe23__BON30_RS02715	1.6	Linked	36	1764	71-1755	No	No	No	Yes	Yes	No	Yes
26	Melittangium_boletus_DSM_14713__MEBOL_RS23245	1.6	Linked	38	1722	69-1717	No	No	No	No	No	No	Yes
27	Archangium_primigenium_ATCC_29037__I3V78_RS35795	1.6	Linked	38	1738	57-1733	No	No	No	No	No	No	Yes
28	Pyxidicoccus_caerfyrddinensis_CA032A__G4D86_RS41605	1.3	Linked	30	1465	17-1386	No	Yes	Yes	No	Yes	No	Yes
29	Pyxidicoccus_fallax_DSM_14698__HG543_RS22225	1.3	Unlinked	30	1505	11-1423	No	Yes	Yes	Yes	No	No	Yes
30	Myxococcus_vastator_AM301__G4D87_RS15310	1.3	Unlinked	30	1491	14-1416	No	Yes	Yes	No	Yes	No	Yes
31	Myxococcus_xanthus_DK_1622__MXAN_RS06610	1.3	Linked	30	1494	9-1415	No	Yes	Yes	Yes	Yes	No	Yes
32	Myxococcus_virescens_DSM_2260__BLU09_RS01530	1.3	Linked	30	1494	9-1419	No	Yes	Yes	Yes	Yes	No	Yes
33	Myxococcus_hansupus__A176_RS27375	1.3	Linked	30	1492	5-1417	No	Yes	Yes	Yes	Yes	No	Yes
34	Myxococcus_macrosporus_HW-1__LILAB_RS01930	1.3	Linked	30	1494	5-1424	No	Yes	Yes	Yes	Yes	No	Yes
35	Myxococcus_macrosporus_DSM_14697__MYMAC_RS06825	1.3	Linked	30	1494	5-1419	No	Yes	Yes	Yes	Yes	No	Yes
36	Simulacricoccus_sp._17bor-14__IR215_RS10485	1.3	Linked	32	1494	14-1414	No	Yes	Yes	No	Yes	Yes	Yes
37	Aggregicoccus_sp._17bor-14__FGE12_RS10460	1.3	Linked	32	1494	14-1414	No	Yes	Yes	No	Yes	Yes	Yes
38	Vitiosangium_sp._GDMCC_1.1324__DAT35_RS30250	1.3	Unlinked	38	1520	51-1508	No	Yes	No	Yes	No	Yes	Yes
39	Archangium_violaceum_SDU34__JQX13_RS26235	1.3	Unlinked	38	1520	19-1505	No	Yes	No	Yes	No	Yes	Yes
40	Archangium_gephyra_DSM_2261__AA314_RS16310	1.3	Unlinked	38	1507	17-1485	No	Yes	No	Yes	Yes	Yes	Yes
41	Archangium_violaceum_SDU8__JRI60_RS37905	1.3	Unlinked	38	1517	17-1501	No	Yes	No	Yes	No	Yes	Yes
42	Cystobacter_fuscus_DSM_52655__CYFUS_RS05380	1.3	Linked	38	1514	16-1431	No	Yes	No	Yes	No	Yes	Yes
43	Cystobacter_ferrugineus_Cbfe23__BON30_RS30205	1.3	Unlinked	38	1514	16-1434	No	Yes	No	Yes	No	Yes	Yes
44	Archangium_violaceum_SDU34__JQX13_RS52135	1.3	Unlinked	39	1520	11-1502	No	Yes	No	No	No	Yes	No
45	Vitiosangium_sp._GDMCC_1.1324__DAT35_RS43470	1.3	Unlinked	38	1511	17-1494	No	Yes	No	Yes	No	Yes	Yes
46	Melittangium_boletus_DSM_14713__MEBOL_RS04375	1.3	Unlinked	39	1514	16-1427	No	Yes	No	Yes	Yes	No	No
47	Archangium_primigenium_ATCC_29037__I3V78_RS14030	1.3	Unlinked	39	1513	11-1421	No	Yes	Yes	Yes	No	Yes	Yes
48	Archangium_violaceum_SDU34__JQX13_RS07250	1.5	Linked	31	1417	34-1339	No	Yes	No	Yes	No	No	No
49	Archangium_violaceum_SDU8__JRI60_RS06240	1.5	Linked	30	1411	31-1336	No	Yes	No	Yes	No	No	No
50	Vitiosangium_sp._GDMCC_1.1324__DAT35_RS25450	1.5	Linked	30	1409	21-1329	No	Yes	No	Yes	No	No	No
51	Archangium_gephyra_DSM_2261__AA314_RS45695	1.5	Unlinked	30	1416	23-1335	No	Yes	No	No	No	No	No
52	Stigmatella_erecta_DSM_16858__BMW77_RS25295	1.5	Linked	30	1480	58-1395	No	Yes	No	No	No	No	No
53	Stigmatella_aurantiaca_DW4_3-1__STAUR_RS06160	1.5	Linked	30	1486	60-1404	No	Yes	No	Yes	Yes	No	Yes
54	Hyalangium_minutum_DSM_14724__DB31_RS40935	1.5	Unlinked	30	1492	58-1473	No	Yes	No	Yes	Yes	No	Yes
55	Hyalangium_minutum_DSM_14724__DB31_RS19195	1.5	Unlinked	31	1460	43-1444	No	Yes	No	Yes	Yes	No	Yes
56	Hyalangium_minutum_DSM_14724__DB31_RS36575	1.5	Unlinked	29	1435	14-1377	No	Yes	No	Yes	Yes	No	Yes
57	Hyalangium_minutum_DSM_14724__DB31_RS36565	1.5	Unlinked	28	1437	49-1377	No	Yes	Yes	Yes	Yes	No	Yes
58	Stigmatella_aurantiaca_DW4_3-1__STAUR_RS40670	1.5	Unlinked	27	1427	52-1368	No	Yes	No	No	Yes	No	Yes
59	Stigmatella_aurantiaca_DW4_3-1__STAUR_RS40665	1.5	Unlinked	26	1414	52-1353	No	Yes	No	Yes	Yes	No	Yes
60	Stigmatella_aurantiaca_DW4_3-1__STAUR_RS40660	1.5	Unlinked	26	1416	53-1351	No	Yes	No	No	Yes	No	Yes
61	Kofleriaceae_bacterium_H4_MYX2__HS111_39550	1.4a	Unlinked	7	350	18-297	No	Yes	No	No	No	No	Yes
62	Sandaracinus_amylolyticus_DSM_53668__DB32_RS48990	1.4a	Unlinked	13	1144	11-1037	No	Yes	Yes	Yes	No	No	No
63	Labilithrix_luteola_DSM_27648__AKJ09_RS27730	1.4a	Unlinked	27	1385	4-1273	No	Yes	No	Yes	No	No	No
64	Minicystis_rosea_DSM_24000__A7982_RS32585	1.4a	Linked	27	1363	13-1321	No	Yes	No	Yes	No	No	No
65	Chondromyces_crocatus_Cm_c5__CMC5_RS17355	1.4a	Unlinked	19	1190	9-1087	No	Yes	No	Yes	No	No	No
66	Chondromyces_apiculatus_DSM_436__CAP_RS35030	1.4a	Linked	19	1183	16-1107	No	Yes	No	Yes	No	No	No
67	Chondromyces_crocatus_Cm_c5__CMC5_RS40390	1.4a	Unlinked	20	1180	14-1090	No	Yes	Yes	No	No	No	No
68	Chondromyces_apiculatus_DSM_436__CAP_RS11835	1.4a	Unlinked	19	1181	22-1088	No	No	No	No	No	No	No
69	Polyangium_fumosum_DSM_14668__E8A74_RS29490	1.4a	Unlinked	21	1199	13-1083	No	Yes	No	Yes	No	No	No
70	Polyangium_spumosum_DSM_14734__GF068_RS08510	1.4a	Linked	21	1214	13-1114	No	Yes	No	Yes	No	No	No
71	Polyangium_fumosum_DSM_14668__E8A74_RS15700	1.4a	Linked	21	1214	13-1119	No	Yes	No	Yes	No	No	No
72	Sorangium_cellulosum_So_ceGT47__SOCEGT47_RS09065	1.4a	Linked	21	1204	17-1138	No	No	No	Yes	No	No	No
73	Sorangium_cellulosum_So_ce26__SOCE26_RS12240	1.4a	Linked	21	1206	17-1109	No	No	No	Yes	No	No	No
74	Sorangium_cellulosum_So_ce56__SCE_RS10350	1.4a	Linked	12	535	11-489	No	Yes	No	Yes	No	No	No
75	Sorangium_cellulosum_So_ce56__SCE_RS10345	1.4a	Linked	8	699	35-685	No	No	No	No	No	No	No
76	Sorangium_cellulosum_So_ce836__SOCE836_RS12695	1.4a	Linked	21	1217	15-1150	No	No	No	Yes	No	No	No
77	Sorangium_cellulosum_So0157-2__SCE1572_RS12605	1.4a	Linked	21	1216	15-1147	No	No	No	Yes	No	No	No
78	Vulgatibacter_incomptus_DSM_27710__AKJ08_RS10270	1.4b	Linked	35	1115	14-1114	No	Yes	Yes	No	No	No	No
79	Vulgatibacter_incomptus_DSM_27710__AKJ08_RS03395	1.4b	Linked	19	805	51-803	No	Yes	No	No	Yes	No	No
80	Pyxidicoccus_trucidator_CA060A__G4D85_RS28020	1.4b	Unlinked	17	429	8-352	No	Yes	No	Yes	No	No	No
81	Minicystis_rosea_DSM_24000__A7982_RS41025	1.4b	Unlinked	0	381	87-340	No	No	No	Yes	No	No	No
82	Kofleriaceae_bacterium_H4_MYX2__HS111_20695	1.4b	Unlinked	14	1183	572-1103	No	Yes	No	Yes	Yes	Yes	No
83	Haliangium_ochraceum_DSM_14365__HOCH_RS01105	1.4b	Unlinked	8	829	142-828	No	Yes	No	No	No	No	Yes
84	Plesiocystis_pacifica_SIR-1__PPSIR1_RS02710	1.4b	Unlinked	25	1385	14-1292	No	No	No	No	No	No	Yes
85	Pseudenhygromyxa_sp._WMMC2535__G6O69_RS02400	1.4b	Unlinked	25	1374	14-1169	No	Yes	No	Yes	No	No	Yes
86	Enhygromyxa_salina_SWB007__ENSA7_RS01560	1.4b	Unlinked	25	1355	13-1283	No	No	No	No	No	No	Yes
87	Pseudenhygromyxa_sp._WMMC2535__G6O69_RS22055	1.4b	Unlinked	25	1365	16-1285	No	No	No	Yes	No	No	Yes
88	Pseudenhygromyxa_sp._WMMC2535__G6O69_RS12710	1.4b	Unlinked	25	1365	16-1285	No	No	No	Yes	No	No	Yes
89	Plesiocystis_pacifica_SIR-1__PPSIR1_RS32460	1.4b	Unlinked	25	1371	9-1054	No	Yes	No	Yes	No	No	Yes
90	Enhygromyxa_salina_SWB007__ENSA7_RS07940	1.4b	Unlinked	26	1384	6-1051	No	Yes	No	Yes	No	No	Yes
91	Enhygromyxa_salina_SWB007__ENSA7_RS00175	1.4b	Unlinked	25	1382	11-1176	No	Yes	No	Yes	No	No	No
92	Anaeromyxobacter_paludicola__AMPC_RS11095	1.4c	Linked	17	1340	378-1308	No	No	No	No	Yes	Yes	Yes
93	Vitiosangium_sp._GDMCC_1.1324__DAT35_RS44290	1.4c	Unlinked	12	1258	169-1214	No	Yes	Yes	No	Yes	Yes	Yes
94	Archangium_gephyra_DSM_2261__AA314_RS56110	1.4c	Unlinked	12	1258	570-1214	No	Yes	No	No	Yes	No	Yes
95	Melittangium_boletus_DSM_14713__MEBOL_RS00305	1.4c	Unlinked	12	1273	231-1251	No	Yes	Yes	Yes	Yes	No	Yes
96	Archangium_primigenium_ATCC_29037__I3V78_RS18070	1.4c	Unlinked	12	1262	563-1235	No	Yes	No	Yes	Yes	No	No
97	Myxococcus_fulvus_124B02__MFUL124B02_RS07705	1.4c	Unlinked	17	1418	628-1347	No	Yes	No	Yes	No	No	No
98	Myxococcus_stipitatus_DSM_14675__MYSTI_RS06900	1.4c	Unlinked	17	1407	580-1318	No	Yes	No	No	No	No	No
99	Myxococcus_llanfair...sis_AM401__FJV41_RS12545	1.4c	Unlinked	17	1413	626-1341	No	Yes	No	No	No	No	No
100	Myxococcus_eversor_AB053B__G4D83_RS20830	1.4c	Unlinked	17	1413	626-1373	No	Yes	No	No	No	No	No
101	Pyxidicoccus_trucidator_CA060A__G4D85_RS02680	1.4c	Unlinked	18	1428	645-1343	No	Yes	No	No	No	No	No
102	Pyxidicoccus_caerfyrddinensis_CA032A__G4D86_RS23250	1.4c	Unlinked	17	1413	322-1385	No	Yes	No	Yes	No	No	No
103	Corallococcus_terminator_CA054A__D7V88_RS28415	1.4c	Unlinked	17	1410	821-1367	No	Yes	No	No	No	No	No
104	Corallococcus_praedator_CA031B__D7Y13_RS18865	1.4c	Unlinked	17	1409	819-1363	No	Yes	No	No	No	No	No
105	Corallococcus_sicarius_CA040B__D7X12_RS21110	1.4c	Unlinked	17	1413	749-1381	No	Yes	No	No	No	No	No
106	Corallococcus_llansteffanensis_CA051B__D7V93_RS28560	1.4c	Unlinked	17	1413	737-1381	No	Yes	No	No	No	Yes	No
107	Corallococcus_exercitus_AB043B__HMI49_RS31695	1.4c	Unlinked	17	1412	625-1379	No	Yes	No	No	No	No	No
108	Corallococcus_interemptor_AB047A__D7X96_RS26880	1.4c	Unlinked	17	1412	625-1366	No	Yes	No	No	No	No	No
109	Corallococcus_carmarthensis_CA043D__D7X32_RS39170	1.4c	Unlinked	17	1413	625-1381	No	Yes	No	No	No	No	No
110	Corallococcus_aberystwythensis_AB050A__D7W81_RS27185	1.4c	Unlinked	17	1414	627-1382	No	Yes	No	No	No	No	No
111	Corallococcus_exiguus_DSM_14696__GTZ93_RS05725	1.4c	Unlinked	17	1413	822-1381	No	Yes	No	No	No	No	No
112	Corallococcus_coralloides_B035__EJ065_RS06250	1.4c	Unlinked	17	1413	625-1373	No	Yes	No	No	No	No	No
113	Corallococcus_coralloides_DSM_2259__COCOR_RS06300	1.4c	Unlinked	17	1410	623-1370	No	Yes	No	No	No	No	No
114	Archangium_violaceum_SDU8__JRI60_RS22350	1.2	Linked	21	1407	730-1376	Yes	Yes	No	Yes	Yes	Yes	No
115	Cystobacter_fuscus_DSM_52655__CYFUS_RS26365	1.2	Linked	21	1422	664-1352	Yes	Yes	Yes	No	No	Yes	Yes
116	Cystobacter_ferrugineus_Cbfe23__BON30_RS00175	1.2	Linked	21	1427	726-1360	Yes	Yes	Yes	No	No	Yes	No
117	Pyxidicoccus_trucidator_CA060A__G4D85_RS04400	1.2	Linked	22	1473	752-1448	Yes	Yes	No	Yes	Yes	No	Yes
118	Pyxidicoccus_fallax_DSM_14698__HG543_RS14505	1.2	Linked	22	1484	752-1433	Yes	Yes	No	No	Yes	No	Yes
119	Myxococcus_fulvus_124B02__MFUL124B02_RS06020	1.2	Linked	22	1469	NA	No	Yes	No	Yes	Yes	No	Yes
120	Myxococcus_eversor_AB053B__G4D83_RS35895	1.2	Linked	22	1482	744-1458	Yes	Yes	No	Yes	No	Yes	Yes
121	Pyxidicoccus_caerfyrddinensis_CA032A__G4D86_RS06175	1.2	Linked	20	1473	742-1440	Yes	Yes	No	No	Yes	No	No
122	Myxococcus_hansupus__A176_RS28835	1.2	Linked	22	1465	767-1396	No	Yes	No	No	Yes	No	No
123	Myxococcus_macrosporus_HW-1__LILAB_RS03505	1.2	Linked	22	1455	760-1399	Yes	Yes	No	Yes	Yes	No	No
124	Myxococcus_macrosporus_DSM_14697__MYMAC_RS05255	1.2	Linked	22	1455	760-1399	No	Yes	No	Yes	Yes	No	No
125	Myxococcus_vastator_AM301__G4D87_RS22490	1.2	Linked	22	1457	762-1414	Yes	Yes	No	No	Yes	Yes	No
126	Myxococcus_xanthus_DK_1622__MXAN_RS04905	1.2	Linked	22	1456	760-1412	No	Yes	No	No	Yes	No	No
127	Myxococcus_virescens_DSM_2260__BLU09_RS03045	1.2	Linked	22	1456	760-1412	No	Yes	No	No	Yes	No	No
128	Corallococcus_terminator_CA054A__D7V88_RS11415	1.1	Linked	24	1410	727-1355	Yes	Yes	No	Yes	Yes	No	No
129	Corallococcus_aberystwythensis_AB050A__D7W81_RS27260	1.1	Linked	24	1418	705-1386	Yes	Yes	No	Yes	Yes	No	No
130	Corallococcus_llansteffanensis_CA051B__D7V93_RS06590	1.1	Linked	22	1455	673-1413	Yes	Yes	No	Yes	Yes	No	No
131	Corallococcus_exercitus_AB043B__HMI49_RS30875	1.1	Unlinked	9	804	123-751	No	No	No	No	Yes	No	No
132	Corallococcus_exiguus_DSM_14696__GTZ93_RS04310	1.1	Linked	22	1451	736-1410	Yes	Yes	No	Yes	Yes	No	No
133	Corallococcus_carmarthensis_CA043D__D7X32_RS08875	1.1	Linked	22	1465	744-1440	Yes	Yes	No	Yes	Yes	Yes	No
134	Corallococcus_praedator_CA031B__D7Y13_RS14505	1.1	Linked	22	1434	573-1382	Yes	Yes	No	Yes	Yes	No	No
135	Corallococcus_interemptor_AB047A__D7X96_RS10650	1.1	Linked	22	1436	573-1393	Yes	Yes	No	Yes	Yes	No	No
136	Corallococcus_coralloides_B035__EJ065_RS04820	1.1	Linked	22	1434	460-1393	Yes	Yes	No	Yes	Yes	No	No
137	Corallococcus_sicarius_CA040B__D7X12_RS23745	1.1	Linked	22	1435	549-1395	Yes	Yes	No	Yes	Yes	No	No
138	Corallococcus_coralloides_DSM_2259__COCOR_RS04845	1.1	Linked	24	1463	757-1423	Yes	Yes	No	Yes	Yes	No	No
139	Myxococcus_stipitatus_DSM_14675__MYSTI_RS01870	1.1	Linked	24	1431	730-1391	Yes	Yes	No	Yes	Yes	No	No
140	Myxococcus_llanfair...sis_AM401__FJV41_RS19555	1.1	Linked	24	1440	739-1387	Yes	Yes	No	No	Yes	No	No
141	Myxococcus_fulvus_124B02__MFUL124B02_RS02125	1.1	Linked	22	1416	708-1361	Yes	Yes	No	No	Yes	No	No
142	Myxococcus_eversor_AB053B__G4D83_RS06720	1.1	Linked	23	1415	704-1379	Yes	Yes	No	Yes	Yes	No	No
143	Pyxidicoccus_fallax_DSM_14698__HG543_RS35105	1.1	Unlinked	24	1401	662-1365	Yes	Yes	Yes	Yes	Yes	No	No
144	Myxococcus_xanthus_DK_1622__MXAN_RS01780	1.1	Linked	24	1418	716-1378	Yes	Yes	No	No	Yes	No	No
145	Myxococcus_virescens_DSM_2260__BLU09_RS06225	1.1	Linked	24	1418	715-1382	Yes	Yes	No	No	Yes	No	No
146	Myxococcus_hansupus__A176_RS32205	1.1	Linked	24	1423	719-1381	Yes	Yes	No	Yes	Yes	No	No
147	Myxococcus_vastator_AM301__G4D87_RS14345	1.1	Linked	24	1409	635-1363	Yes	Yes	No	No	Yes	Yes	No
148	Myxococcus_macrosporus_DSM_14697__MYMAC_RS01965	1.1	Linked	24	1417	715-1375	Yes	Yes	No	No	Yes	No	No
149	Myxococcus_macrosporus_HW-1__LILAB_RS06750	1.1	Linked	5	558	22-516	No	No	No	No	Yes	No	No
150	Myxococcus_macrosporus_HW-1__LILAB_RS06745	1.1	Linked	19	940	NA	Yes	Yes	Yes	No	No	No	No
