# Supplementary material for: Diversity, classification, and evolution of myxobacterial PilY1 proteins
Source: Front Microbiol. 2026 May 7;17:1826482. doi: 10.3389/fmicb.2026.1826482 (PMC13190605; doi:10.3389/fmicb.2026.1826482)
Supplement: Supplementary file 4 [file Table_3.xlsx]

## Sheet: S2 Organisms
Sl No	Taxonomic order	Organism	1.1	1.2	1.3	1.4a	1.4b	1.4c	1.5	1.6	1.7	Total	Linked	Unlinked
1	Myxococcales	Myxococcus_virescens_DSM_2260	1	1	1	0	0	0	0	0	0	3	3	0
2	Myxococcales	Myxococcus_xanthus_DK_1622	1	1	1	0	0	0	0	0	0	3	3	0
3	Myxococcales	Myxococcus_vastator_AM301	1	1	1	0	0	0	0	0	0	3	2	1
4	Myxococcales	Myxococcus_macrosporus_DSM_14697	1	1	1	0	0	0	0	0	0	3	3	0
5	Myxococcales	Myxococcus_macrosporus_HW-1	2	1	1	0	0	0	0	0	0	4	4	0
6	Myxococcales	Myxococcus_hansupus	1	1	1	0	0	0	0	0	0	3	3	0
7	Myxococcales	Pyxidicoccus_caerfyrddinensis_CA032A	0	1	1	0	0	1	0	1	0	4	3	1
8	Myxococcales	Pyxidicoccus_trucidator_CA060A	0	1	0	0	1	1	0	1	0	4	2	2
9	Myxococcales	Pyxidicoccus_fallax_DSM_14698	1	1	1	0	0	0	0	1	0	4	1	3
10	Myxococcales	Myxococcus_eversor_AB053B	1	1	0	0	0	1	0	0	0	3	2	1
11	Myxococcales	Myxococcus_llanfair...sis_AM401	1	0	0	0	0	1	0	0	0	2	1	1
12	Myxococcales	Myxococcus_fulvus_124B02	1	1	0	0	0	1	0	0	0	3	2	1
13	Myxococcales	Myxococcus_stipitatus_DSM_14675	1	0	0	0	0	1	0	0	0	2	1	1
14	Myxococcales	Corallococcus_coralloides_DSM_2259	1	0	0	0	0	1	0	0	0	2	1	1
15	Myxococcales	Corallococcus_coralloides_B035	1	0	0	0	0	1	0	0	0	2	1	1
16	Myxococcales	Corallococcus_exiguus_DSM_14696	1	0	0	0	0	1	0	0	0	2	1	1
17	Myxococcales	Corallococcus_interemptor_AB047A	1	0	0	0	0	1	0	0	0	2	1	1
18	Myxococcales	Corallococcus_aberystwythensis_AB050A	1	0	0	0	0	1	0	0	0	2	1	1
19	Myxococcales	Corallococcus_exercitus_AB043B	1	0	0	0	0	1	0	0	0	2	0	2
20	Myxococcales	Corallococcus_carmarthensis_CA043D	1	0	0	0	0	1	0	0	0	2	1	1
21	Myxococcales	Corallococcus_llansteffanensis_CA051B	1	0	0	0	0	1	0	0	0	2	1	1
22	Myxococcales	Corallococcus_sicarius_CA040B	1	0	0	0	0	1	0	0	0	2	1	1
23	Myxococcales	Corallococcus_praedator_CA031B	1	0	0	0	0	1	0	0	0	2	1	1
24	Myxococcales	Corallococcus_terminator_CA054A	1	0	0	0	0	1	0	0	0	2	1	1
25	Myxococcales	Stigmatella_aurantiaca_DW4_3-1	0	0	0	0	0	0	4	0	0	4	1	3
26	Myxococcales	Stigmatella_erecta_DSM_16858	0	0	0	0	0	0	1	0	0	1	1	0
27	Myxococcales	Hyalangium_minutum_DSM_14724	0	0	0	0	0	0	4	0	0	4	0	4
28	Myxococcales	Archangium_primigenium_ATCC_29037	0	0	1	0	0	1	0	1	0	3	1	2
29	Myxococcales	Melittangium_boletus_DSM_14713	0	0	1	0	0	1	0	1	0	3	1	2
30	Myxococcales	Cystobacter_ferrugineus_Cbfe23	0	1	1	0	0	0	0	1	0	3	2	1
31	Myxococcales	Cystobacter_fuscus_DSM_52655	0	1	1	0	0	0	0	1	0	3	3	0
32	Myxococcales	Archangium_violaceum_SDU34	0	0	2	0	0	0	1	1	0	4	2	2
33	Myxococcales	Vitiosangium_sp._GDMCC_1.1324	0	0	2	0	0	1	1	2	0	6	2	4
34	Myxococcales	Archangium_gephyra_DSM_2261	0	0	1	0	0	1	1	3	0	6	1	5
35	Myxococcales	Archangium_violaceum_SDU8	0	1	1	0	0	0	1	2	0	5	3	2
36	Myxococcales	Aggregicoccus_sp._17bor-14	0	0	1	0	0	0	0	1	0	2	2	0
37	Myxococcales	Simulacricoccus_sp._17bor-14	0	0	1	0	0	0	0	1	0	2	2	0
38	Myxococcales	Anaeromyxobacter_dehalogenans_2CP-1	0	0	0	0	0	0	0	0	1	1	1	0
39	Myxococcales	Anaeromyxobacter_sp._K	0	0	0	0	0	0	0	0	1	1	1	0
40	Myxococcales	Anaeromyxobacter_dehalogenans_2CP-C	0	0	0	0	0	0	0	0	1	1	1	0
41	Myxococcales	Anaeromyxobacter_oryzae	0	0	0	0	0	0	0	1	0	1	1	0
42	Myxococcales	Anaeromyxobacter_oryzisoli	0	0	0	0	0	0	0	0	1	1	1	0
43	Myxococcales	Anaeromyxobacter_soli	0	0	0	0	0	0	0	0	1	1	1	0
44	Myxococcales	Anaeromyxobacter_terrae	0	0	0	0	0	0	0	0	1	1	1	0
45	Myxococcales	Anaeromyxobacter_sp._Fw109-5	0	0	0	0	0	0	0	0	1	1	1	0
46	Myxococcales	Anaeromyxobacter_paludicola	0	0	0	0	0	1	0	1	0	2	2	0
47	Myxococcales	Anaeromyxobacter_diazotrophicus	0	0	0	0	0	0	0	1	0	1	1	0
48	Myxococcales	Vulgatibacter_incomptus_DSM_27710	0	0	0	0	2	0	0	0	0	2	2	0
49	Polyangiales	Sorangium_cellulosum_So0157-2	0	0	0	1	0	0	0	0	0	1	1	0
50	Polyangiales	Sorangium_cellulosum_So_ce836	0	0	0	1	0	0	0	0	0	1	1	0
51	Polyangiales	Sorangium_cellulosum_So_ce56	0	0	0	2	0	0	0	0	0	2	2	0
52	Polyangiales	Sorangium_cellulosum_So_ceGT47	0	0	0	1	0	0	0	0	0	1	1	0
53	Polyangiales	Sorangium_cellulosum_So_ce26	0	0	0	1	0	0	0	0	0	1	1	0
54	Polyangiales	Chondromyces_apiculatus_DSM_436	0	0	0	2	0	0	0	0	0	2	1	1
55	Polyangiales	Chondromyces_crocatus_Cm_c5	0	0	0	2	0	0	0	0	0	2	0	2
56	Polyangiales	Polyangium_fumosum_DSM_14668	0	0	0	2	0	0	0	0	0	2	1	1
57	Polyangiales	Polyangium_spumosum_DSM_14734	0	0	0	1	0	0	0	0	0	1	1	0
58	Polyangiales	Minicystis_rosea_DSM_24000	0	0	0	1	1	0	0	0	0	2	1	1
59	Polyangiales	Labilithrix_luteola_DSM_27648	0	0	0	1	0	0	0	0	0	1	0	1
60	Polyangiales	Pajaroellobacter_abortibovis_BTF92-0548A_99-0131	0	0	0	0	0	0	0	0	0	0	0	0
61	Polyangiales	Sandaracinus_amylolyticus_DSM_53668	0	0	0	1	0	0	0	0	0	1	0	1
62	Nannocystales	Plesiocystis_pacifica_SIR-1	0	0	0	0	2	0	0	0	0	2	0	2
63	Nannocystales	Pseudenhygromyxa_sp._WMMC2535	0	0	0	0	3	0	0	0	0	3	0	3
64	Nannocystales	Enhygromyxa_salina_SWB007	0	0	0	0	3	0	0	0	0	3	0	3
65	Nannocystales	Nannocystis_exedens_DSM_71	0	0	0	0	0	0	0	0	0	0	0	0
66	Haliangiales	Haliangium_ochraceum_DSM_14365	0	0	0	0	1	0	0	0	0	1	0	1
67	Haliangiales	Kofleriaceae_bacterium_H4_MYX2	0	0	0	1	1	0	0	0	0	2	0	2
